# Supplementary material for: Assessing the Viability of Segmental Aneuploid Embryos: A Chromosomal Concordance Study of 175 Human Blastocysts
Source: Int J Mol Sci. 2025 May 30;26(11):5284. doi: 10.3390/ijms26115284 (PMC12155557; doi:10.3390/ijms26115284)
Supplement: Supplementary file 1 [file ijms-26-05284-s001.zip]

Archive with 1 entries (1 files):
- ijms-3568232-supplementary.pdf
